# Supplementary material for: Hepatitis E Virus in Domestic Ruminants and Virus Excretion in Milk—A Potential Source of Zoonotic HEV Infection
Source: Viruses. 2024 Apr 26;16(5):684. doi: 10.3390/v16050684 (PMC11126035; doi:10.3390/v16050684)
Supplement: Supplementary file 1 [file viruses-16-00684-s001.zip]

Archive with 1 entries (1 files):
- viruses-2960298-supplementary.pdf
